# Supplementary material for: Analyses of Early ZIKV Genomes Are Consistent with Viral Spread from Northeast Brazil to the Americas
Source: Viruses. 2023 May 25;15(6):1236. doi: 10.3390/v15061236 (PMC10301521; doi:10.3390/v15061236)
Supplement: Supplementary file 1 [file viruses-15-01236-s001.zip]

Archive with 4 entries (4 files):
- ZIKVLaise_TableS2_20230403LM.xlsx
- ZIKVLaise_TableS3_20230316LM.xlsx
- ZIKVLaise_FigureS1_20230516LM.pdf
- ZIKVLaise_TableS1_20230110LM.xlsx
