# Supplementary material for: Analyses of Early ZIKV Genomes Are Consistent with Viral Spread from Northeast Brazil to the Americas
Source: Viruses. 2023 May 25;15(6):1236. doi: 10.3390/v15061236 (PMC10301521; doi:10.3390/v15061236)
Supplement: Supplementary file 1 [file viruses-15-01236-s001.zip › ZIKVLaise_TableS2_20230403LM.xlsx]

## Sheet: Table S2
taxa	genbank	location	location2	location3	location4	dt
KR872956_Northeast_Pernambuco_Recife_2016-03-05	KR872956	Northeast	Pernambuco	Recife		2016-03-05
KU312312_Suriname_2015-10-02	KU312312	Suriname				2015-10-02
KU321639_Southeast_SaoPaulo_Sumare_2015-03-14	KU321639	Southeast	SaoPaulo	Sumare		2015-03-14
KU365777_North_Para_Belem_2015-07-21	KU365777	North	Para	Belem		2015-07-21
KU365778_North_Para_Belem_2015-07-23	KU365778	North	Para	Belem		2015-07-23
KU365779_North_Para_Belem_2015-09-02	KU365779	North	Para	Belem		2015-09-02
KU365780_Northeast_Paraiba_JoaoPessoa_2015-05-18	KU365780	Northeast	Paraiba	JoaoPessoa		2015-05-18
KU497555_Northeast_Paraiba_2015-11-30	KU497555	Northeast	Paraiba			2015-11-30
KU501215_PuertoRico_2015-12-01	KU501215	PuertoRico				2015-12-01
KU509998_Haiti_2014-12-12	KU509998	Haiti				2014-12-12
KU527068_Northeast_RioGrandeDoNorte_Natal_2015-10-15	KU527068	Northeast	RioGrandeDoNorte	Natal		2015-10-15
KU707826_Northeast_Bahia_Salvador_2015-07-01	KU707826	Northeast	Bahia	Salvador		2015-07-01
KU729217_Northeast_Ceara_Tejuccuoca_2015-11-18	KU729217	Northeast	Ceara	Tejuccuoca		2015-11-18
KU729218_Northeast_Maranhao_2015-06-02	KU729218	Northeast	Maranhao			2015-06-02
KU740184_Venezuela_2016-02-25	KU740184	Venezuela				2016-02-25
KU758877_FrenchGuiana_2015-12	KU758877	FrenchGuiana				2015-12
KU761564_Venezuela_2016-02-12	KU761564	Venezuela				2016-02-12
KU820898_Venezuela_2016-02-14	KU820898	Venezuela				2016-02-14
KU926309_Southeast_RioDeJaneiro_2016-01-14	KU926309	Southeast	RioDeJaneiro			2016-01-14
KU926310_Southeast_RioDeJaneiro_2016-01-29	KU926310	Southeast	RioDeJaneiro			2016-01-29
KU937936_Suriname_2016-02-11	KU937936	Suriname				2016-02-11
KU940224_Northeast_Bahia_Salvador_2015-08-01	KU940224	Northeast	Bahia	Salvador		2015-08-01
KU940227_Northeast_Bahia_Salvador_2015-07-15	KU940227	Northeast	Bahia	Salvador		2015-07-15
KU940228_Northeast_Bahia_Salvador_2015-07-01	KU940228	Northeast	Bahia	Salvador		2015-07-01
KU955590_Venezuela_2016-02-26	KU955590	Venezuela				2016-02-26
KU991811_Southeast_RioDeJaneiro_2016-03-06	KU991811	Southeast	RioDeJaneiro			2016-03-06
KX051563_Haiti_2016-02-05	KX051563	Haiti				2016-02-05
KX056898_Venezuela_2016-02-25	KX056898	Venezuela				2016-02-25
KX062044-KX059013_Haiti_2014-12-15	KX062044-KX059013	Haiti				2014-12-15
KX062045-KX059014_Haiti_2014-12-17	KX062045-KX059014	Haiti				2014-12-17
KX101060_Northeast_Bahia_Salvador_2015-05-05	KX101060	Northeast	Bahia	Salvador		2015-05-05
KX101061_Northeast_Bahia_Salvador_2015-05-05	KX101061	Northeast	Bahia	Salvador		2015-05-05
KX101062_Northeast_Bahia_Salvador_2015-06-01	KX101062	Northeast	Bahia	Salvador		2015-06-01
KX101063_Northeast_Bahia_Salvador_2015-12-10	KX101063	Northeast	Bahia	Salvador		2015-12-10
KX101064_Northeast_Bahia_Salvador_2015-04-27	KX101064	Northeast	Bahia	Salvador		2015-04-27
KX101065_Northeast_Bahia_Salvador_2016-01-16	KX101065	Northeast	Bahia	Salvador		2016-01-16
KX101066_Northeast_Bahia_Salvador_2015-05-16	KX101066	Northeast	Bahia	Salvador		2015-05-16
KX101067_Northeast_Bahia_Salvador_2015-05-07	KX101067	Northeast	Bahia	Salvador		2015-05-07
KX197205_Southeast_RioDeJaneiro_RioDeJaneiro_2015-12-01	KX197205	Southeast	RioDeJaneiro	RioDeJaneiro		2015-12-01
KX280026_Northeast_Paraiba_2015-05-18	KX280026	Northeast	Paraiba			2015-05-18
KX520666_Northeast_Bahia_Salvador_2015-08	KX520666	Northeast	Bahia	Salvador		2015-08
KX766028_DominicanRepublic_2016-06-06	KX766028	DominicanRepublic				2016-06-06
KX811222_Northeast_Ceara_Fortaleza_2016-06-14	KX811222	Northeast	Ceara	Fortaleza		2016-06-14
KX832731_USA_2016-08-24	KX832731	USA				2016-08-24
KX842449_USA_2016-06-22	KX842449	USA				2016-06-22
KX879603_Ecuador_2016-04	KX879603	Ecuador				2016-04
KX879604_Ecuador_2016-04	KX879604	Ecuador				2016-04
KX922706_USA_2016-08-05	KX922706	USA				2016-08-05
KY003153_Northeast_2016-04	KY003153	Northeast				2016-04
KY003154_Northeast_2016-04	KY003154	Northeast				2016-04
KY014296_Southeast_RioDeJaneiro_2016-04-18	KY014296	Southeast	RioDeJaneiro			2016-04-18
KY014297_Southeast_RioDeJaneiro_2016-04-12	KY014297	Southeast	RioDeJaneiro			2016-04-12
KY014301_Southeast_RioDeJaneiro_2016-04-13	KY014301	Southeast	RioDeJaneiro			2016-04-13
KY014307_Southeast_RioDeJaneiro_2016-03-28	KY014307	Southeast	RioDeJaneiro			2016-03-28
KY014308_Southeast_RioDeJaneiro_2016-03-23	KY014308	Southeast	RioDeJaneiro			2016-03-23
KY014309_Southeast_RioDeJaneiro_2016-03-28	KY014309	Southeast	RioDeJaneiro			2016-03-28
KY014313_Southeast_RioDeJaneiro_2016-04-05	KY014313	Southeast	RioDeJaneiro			2016-04-05
KY014317_Southeast_RioDeJaneiro_2016-03-21	KY014317	Southeast	RioDeJaneiro			2016-03-21
KY014320_Southeast_RioDeJaneiro_2016-03-23	KY014320	Southeast	RioDeJaneiro			2016-03-23
KY075933_PuertoRico_2016-06-21	KY075933	PuertoRico				2016-06-21
KY075934_PuertoRico_2016-07-03	KY075934	PuertoRico				2016-07-03
KY120352_Northeast_Ceara_Cumbuco_2016-03-22	KY120352	Northeast	Ceara	Cumbuco		2016-03-22
KY241788_Singapore_2016-05-13	KY241788	Singapore				2016-05-13
KY272991_Southeast_RioDeJaneiro_2016-02-12	KY272991	Southeast	RioDeJaneiro			2016-02-12
KY348640_Suriname_2016-01-22	KY348640	Suriname				2016-01-22
KY379148_Venezuela_2016-02-29	KY379148	Venezuela				2016-02-29
KY441401_Southeast_SaoPaulo_SaoJoseDoRioPreto_2016-02-29	KY441401	Southeast	SaoPaulo	SaoJoseDoRioPreto		2016-02-29
KY441402_Southeast_SaoPaulo_SaoJoseDoRioPreto_2016-04-05	KY441402	Southeast	SaoPaulo	SaoJoseDoRioPreto		2016-04-05
KY441403_Southeast_SaoPaulo_SaoJoseDoRioPreto_2016-01-11	KY441403	Southeast	SaoPaulo	SaoJoseDoRioPreto		2016-01-11
KY558989_Northeast_RioGrandeDoNorte_JoaoCamara_2015-02-23	KY558989	Northeast	RioGrandeDoNorte	JoaoCamara		2015-02-23
KY558990_Northeast_Pernambuco_Recife_2016-01-15	KY558990	Northeast	Pernambuco	Recife		2016-01-15
KY558991_Northeast_Pernambuco_Garanhuns_2016-01-19	KY558991	Northeast	Pernambuco	Garanhuns		2016-01-19
KY558992_Northeast_Pernambuco_Caetes_2016-01-06	KY558992	Northeast	Pernambuco	Caetes		2016-01-06
KY558993_Northeast_Pernambuco_Sanharo_2016-01-18	KY558993	Northeast	Pernambuco	Sanharo		2016-01-18
KY558995_Northeast_Pernambuco_Paulista_2015-05-13	KY558995	Northeast	Pernambuco	Paulista		2015-05-13
KY558996_Northeast_Pernambuco_Paulista_2015-05-13	KY558996	Northeast	Pernambuco	Paulista		2015-05-13
KY558997_Northeast_Pernambuco_Olinda_2015-05-14	KY558997	Northeast	Pernambuco	Olinda		2015-05-14
KY558998_Northeast_Pernambuco_Paulista_2015-06-15	KY558998	Northeast	Pernambuco	Paulista		2015-06-15
KY558999_Northeast_Pernambuco_Olinda_2016-07-10	KY558999	Northeast	Pernambuco	Olinda		2016-07-10
KY559000_Northeast_Pernambuco_Paulista_2015-08-09	KY559000	Northeast	Pernambuco	Paulista		2015-08-09
KY559001_Northeast_Alagoas_Murici_2015-08-20	KY559001	Northeast	Alagoas	Murici		2015-08-20
KY559002_Northeast_Alagoas_Maceio_2015-09-09	KY559002	Northeast	Alagoas	Maceio		2015-09-09
KY559003_Northeast_Alagoas_Araguaina_2015-08-28	KY559003	Northeast	Alagoas	Araguaina		2015-08-28
KY559004_Northeast_Bahia_FeiraDeSantana_2016-04-16	KY559004	Northeast	Bahia	FeiraDeSantana		2016-04-16
KY559005_Southeast_SaoPaulo_RibeiraoPreto_2016-04-18	KY559005	Southeast	SaoPaulo	RibeiraoPreto		2016-04-18
KY559006_Southeast_SaoPaulo_RibeiraoPreto_2016-04-18	KY559006	Southeast	SaoPaulo	RibeiraoPreto		2016-04-18
KY559007_Southeast_SaoPaulo_RibeiraoPreto_2016-04-18	KY559007	Southeast	SaoPaulo	RibeiraoPreto		2016-04-18
KY559008_Southeast_SaoPaulo_RibeiraoPreto_2016-04-19	KY559008	Southeast	SaoPaulo	RibeiraoPreto		2016-04-19
KY559009_Southeast_SaoPaulo_RibeiraoPreto_2016-04-19	KY559009	Southeast	SaoPaulo	RibeiraoPreto		2016-04-19
KY559010_Southeast_SaoPaulo_RibeiraoPreto_2016-04-19	KY559010	Southeast	SaoPaulo	RibeiraoPreto		2016-04-19
KY559011_Southeast_SaoPaulo_RibeiraoPreto_2016-04-19	KY559011	Southeast	SaoPaulo	RibeiraoPreto		2016-04-19
KY559012_Southeast_SaoPaulo_RibeiraoPreto_2016-04-19	KY559012	Southeast	SaoPaulo	RibeiraoPreto		2016-04-19
KY559013_Southeast_SaoPaulo_RibeiraoPreto_2016-04-24	KY559013	Southeast	SaoPaulo	RibeiraoPreto		2016-04-24
KY559014_Southeast_SaoPaulo_RibeiraoPreto_2016-04-24	KY559014	Southeast	SaoPaulo	RibeiraoPreto		2016-04-24
KY559015_Southeast_SaoPaulo_RibeiraoPreto_2016-04-24	KY559015	Southeast	SaoPaulo	RibeiraoPreto		2016-04-24
KY559017_Southeast_SaoPaulo_RibeiraoPreto_2016-05-19	KY559017	Southeast	SaoPaulo	RibeiraoPreto		2016-05-19
KY559019_North_Tocantins_Araguaina_2016-05-24	KY559019	North	Tocantins	Araguaina		2016-05-24
KY559020_North_Tocantins_Palmas_2016-03-07	KY559020	North	Tocantins	Palmas		2016-03-07
KY559021_North_Tocantins_Palmas_2016-03-10	KY559021	North	Tocantins	Palmas		2016-03-10
KY559022_North_Tocantins_Palmas_2016-03-13	KY559022	North	Tocantins	Palmas		2016-03-13
KY559024_North_Tocantins_Palmas_2016-03-03	KY559024	North	Tocantins	Palmas		2016-03-03
KY559025_Southeast_RioDeJaneiro_2016-01-15	KY559025	Southeast	RioDeJaneiro			2016-01-15
KY559026_Southeast_RioDeJaneiro_2016-01-15	KY559026	Southeast	RioDeJaneiro			2016-01-15
KY559027_Southeast_RioDeJaneiro_2016-02-16	KY559027	Southeast	RioDeJaneiro			2016-02-16
KY559028_Southeast_RioDeJaneiro_2016-01	KY559028	Southeast	RioDeJaneiro			2016-01
KY559030_Southeast_RioDeJaneiro_2016-01	KY559030	Southeast	RioDeJaneiro			2016-01
KY559031_Southeast_RioDeJaneiro_2016-01	KY559031	Southeast	RioDeJaneiro			2016-01
KY559032_Southeast_RioDeJaneiro_2016-01	KY559032	Southeast	RioDeJaneiro			2016-01
KY631492_North_Amazonas_Manaus_2016-01-08	KY631492	North	Amazonas	Manaus		2016-01-08
KY693680_Venezuela_2016-10-19	KY693680	Venezuela				2016-10-19
KY785409_Southeast_RioDeJaneiro_2016-04-04	KY785409	Southeast	RioDeJaneiro			2016-04-04
KY785410_Southeast_RioDeJaneiro_2016-03-27	KY785410	Southeast	RioDeJaneiro			2016-03-27
KY785426_Southeast_RioDeJaneiro_2016-04-04	KY785426	Southeast	RioDeJaneiro			2016-04-04
KY785427_Southeast_RioDeJaneiro_2016-03-30	KY785427	Southeast	RioDeJaneiro			2016-03-30
KY785429_Southeast_RioDeJaneiro_2016-04-14	KY785429	Southeast	RioDeJaneiro			2016-04-14
KY785433_Southeast_RioDeJaneiro_2016-04-08	KY785433	Southeast	RioDeJaneiro			2016-04-08
KY785436_Southeast_RioDeJaneiro_2016-03-15	KY785436	Southeast	RioDeJaneiro			2016-03-15
KY785437_Southeast_RioDeJaneiro_2016-03-14	KY785437	Southeast	RioDeJaneiro			2016-03-14
KY785439_Southeast_RioDeJaneiro_2016-04-08	KY785439	Southeast	RioDeJaneiro			2016-04-08
KY785446_Southeast_RioDeJaneiro_2016-03-22	KY785446	Southeast	RioDeJaneiro			2016-03-22
KY785450_Southeast_RioDeJaneiro_2016-04-12	KY785450	Southeast	RioDeJaneiro			2016-04-12
KY785455_Southeast_RioDeJaneiro_2016-04-06	KY785455	Southeast	RioDeJaneiro			2016-04-06
KY785456_Southeast_RioDeJaneiro_2016-04-15	KY785456	Southeast	RioDeJaneiro			2016-04-15
KY785460_DominicanRepublic_2016-06-30	KY785460	DominicanRepublic				2016-06-30
KY785462_PuertoRico_2016-06-26	KY785462	PuertoRico				2016-06-26
KY785464_PuertoRico_2016-04-13	KY785464	PuertoRico				2016-04-13
KY785479_Southeast_RioDeJaneiro_2016-03-30	KY785479	Southeast	RioDeJaneiro			2016-03-30
KY785480_Southeast_RioDeJaneiro_2016-03-30	KY785480	Southeast	RioDeJaneiro			2016-03-30
KY785481_PuertoRico_2016-04-12	KY785481	PuertoRico				2016-04-12
KY785483_DominicanRepublic_2016-07-04	KY785483	DominicanRepublic				2016-07-04
KY817930_Southeast_RioDeJaneiro_2016-01	KY817930	Southeast	RioDeJaneiro			2016-01
MF073357_Southeast_RioGrandeDoSul_Teutonia_2016-02-01	MF073357	Southeast	RioGrandeDoSul	Teutonia		2016-02-01
MF073358_Northeast_RioGrandeDoNorte_Natal_2015-06-01	MF073358	Northeast	RioGrandeDoNorte	Natal		2015-06-01
MF073359_Northeast_RioGrandeDoNorte_Natal_2015-03-01	MF073359	Northeast	RioGrandeDoNorte	Natal		2015-03-01
MF098767_SaintBarthelemi_2016-07-25	MF098767	SaintBarthelemi				2016-07-25
MF167360_Venezuela_2016-02-26	MF167360	Venezuela				2016-02-26
MF352141_Northeast_Pernambuco_2015-05-13	MF352141	Northeast	Pernambuco			2015-05-13
MF783073_Haiti_2016-05-10	MF783073	Haiti				2016-05-10
MF794971_Ecuador_2016-05-01	MF794971	Ecuador				2016-05-01
MG770183_Southeast_SaoPaulo_SaoJoseDoRioPreto_2017-01-26	MG770183	Southeast	SaoPaulo	SaoJoseDoRioPreto		2017-01-26
MG770184_Southeast_SaoPaulo_SaoJoseDoRioPreto_2017-03-03	MG770184	Southeast	SaoPaulo	SaoJoseDoRioPreto		2017-03-03
MG770185_Southeast_SaoPaulo_SaoJoseDoRioPreto_2017-03-03	MG770185	Southeast	SaoPaulo	SaoJoseDoRioPreto		2017-03-03
MG770186_Southeast_SaoPaulo_SaoJoseDoRioPreto_2017-03-03	MG770186	Southeast	SaoPaulo	SaoJoseDoRioPreto		2017-03-03
MH513598_CentreWest_MatoGrosso_Sinop_2015-12-09	MH513598	CentreWest	MatoGrosso	Sinop		2015-12-09
MH513599_CentreWest_MatoGrosso_Sinop_2015-12-11	MH513599	CentreWest	MatoGrosso	Sinop		2015-12-11
MH675619_PuertoRico_2016-05	MH675619	PuertoRico				2016-05
MH675620_PuertoRico_2016-05	MH675620	PuertoRico				2016-05
MH675621_PuertoRico_2016-05	MH675621	PuertoRico				2016-05
MH675622_PuertoRico_2016-06	MH675622	PuertoRico				2016-06
MH675623_PuertoRico_2016-06	MH675623	PuertoRico				2016-06
MH675624_PuertoRico_2016-06	MH675624	PuertoRico				2016-06
MH675625_PuertoRico_2016-08	MH675625	PuertoRico				2016-08
MH675626_PuertoRico_2016-08	MH675626	PuertoRico				2016-08
MH675627_PuertoRico_2016-08	MH675627	PuertoRico				2016-08
MH675628_PuertoRico_2016-08	MH675628	PuertoRico				2016-08
MH882542_Southeast_SaoPaulo_2016-04-19	MH882542	Southeast	SaoPaulo			2016-04-19
MH882549_Southeast_SaoPaulo_2016-04-30	MH882549	Southeast	SaoPaulo			2016-04-30
MK049248_Colombia_2016-07-27	MK049248	Colombia				2016-07-27
MK049249_Colombia_2016-11-02	MK049249	Colombia				2016-11-02
MK049252_Colombia_2016-05-16	MK049252	Colombia				2016-05-16
MK216687_North_Amazonas_Manaus_2016-02-19	MK216687	North	Amazonas	Manaus		2016-02-19
MK216688_North_Amazonas_Manaus_2016-03-10	MK216688	North	Amazonas	Manaus		2016-03-10
MK216690_North_Amazonas_Manaus_2016-03-18	MK216690	North	Amazonas	Manaus		2016-03-18
MK216691_North_Amazonas_Manaus_2016-03-15	MK216691	North	Amazonas	Manaus		2016-03-15
MK216692_North_Amazonas_Manaus_2016-04-01	MK216692	North	Amazonas	Manaus		2016-04-01
MK216693_North_Amazonas_Manaus_2016-04-06	MK216693	North	Amazonas	Manaus		2016-04-06
MK216695_North_Amazonas_Manaus_2016-04-05	MK216695	North	Amazonas	Manaus		2016-04-05
MK216696_North_Amazonas_Manaus_2016-04-08	MK216696	North	Amazonas	Manaus		2016-04-08
MK216697_North_Amazonas_Manaus_2016-04-26	MK216697	North	Amazonas	Manaus		2016-04-26
MK216698_North_Amazonas_Manaus_2016-04-25	MK216698	North	Amazonas	Manaus		2016-04-25
MK216699_North_Amazonas_Manaus_2016-05-16	MK216699	North	Amazonas	Manaus		2016-05-16
MK216703_North_Amazonas_Manaus_2016-02-15	MK216703	North	Amazonas	Manaus		2016-02-15
MK216709_North_Amazonas_Manaus_2016-03-01	MK216709	North	Amazonas	Manaus		2016-03-01
MK216710_North_Amazonas_Manaus_2016-02-03	MK216710	North	Amazonas	Manaus		2016-02-03
MK216711_North_Amazonas_Manaus_2016-02-10	MK216711	North	Amazonas	Manaus		2016-02-10
MK216712_North_Amazonas_Manaus_2016-02-10	MK216712	North	Amazonas	Manaus		2016-02-10
MK216713_North_Amazonas_Manaus_2016-01-08	MK216713	North	Amazonas	Manaus		2016-01-08
MK216714_North_Amazonas_Manaus_2016-01-29	MK216714	North	Amazonas	Manaus		2016-01-29
MK216715_North_Amazonas_Manaus_2016-02-10	MK216715	North	Amazonas	Manaus		2016-02-10
MK216716_North_Amazonas_Manaus_2016-02-02	MK216716	North	Amazonas	Manaus		2016-02-02
MK216717_North_Amazonas_Manaus_2016-02-02	MK216717	North	Amazonas	Manaus		2016-02-02
MK216718_North_Amazonas_Manaus_2016-02-10	MK216718	North	Amazonas	Manaus		2016-02-10
MK216719_North_Amazonas_Manaus_2016-02-10	MK216719	North	Amazonas	Manaus		2016-02-10
MK216720_North_Amazonas_Manaus_2016-01-25	MK216720	North	Amazonas	Manaus		2016-01-25
MK216721_North_Amazonas_Manaus_2016-01-25	MK216721	North	Amazonas	Manaus		2016-01-25
MK216722_North_Amazonas_Manaus_2016-01-20	MK216722	North	Amazonas	Manaus		2016-01-20
MK216723_North_Amazonas_Manaus_2016-01-14	MK216723	North	Amazonas	Manaus		2016-01-14
MK216726_North_Amazonas_Manaus_2016-01-25	MK216726	North	Amazonas	Manaus		2016-01-25
MK216727_North_Amazonas_Manaus_2016-01-30	MK216727	North	Amazonas	Manaus		2016-01-30
MK216728_North_Amazonas_Manaus_2016-01-23	MK216728	North	Amazonas	Manaus		2016-01-23
MK216729_North_Amazonas_Manaus_2015-12-16	MK216729	North	Amazonas	Manaus		2015-12-16
MK216730_North_Amazonas_Manaus_2016-01-05	MK216730	North	Amazonas	Manaus		2016-01-05
MK216732_North_Amazonas_Manaus_2016-02-02	MK216732	North	Amazonas	Manaus		2016-02-02
MK216733_North_Amazonas_Manaus_2016-02-01	MK216733	North	Amazonas	Manaus		2016-02-01
MK216738_North_Amazonas_Manaus_2017-03-24	MK216738	North	Amazonas	Manaus		2017-03-24
MK216741_North_Amazonas_Manaus_2017-03-28	MK216741	North	Amazonas	Manaus		2017-03-28
MK216742_North_Amazonas_Manaus_2017-03-29	MK216742	North	Amazonas	Manaus		2017-03-29
MK216743_North_Amazonas_Manaus_2017-03-28	MK216743	North	Amazonas	Manaus		2017-03-28
MK216744_North_Amazonas_Manaus_2017-04-07	MK216744	North	Amazonas	Manaus		2017-04-07
MK216745_North_Amazonas_Manaus_2015-12-08	MK216745	North	Amazonas	Manaus		2015-12-08
MK216747_North_Amazonas_Manaus_2015-12-15	MK216747	North	Amazonas	Manaus		2015-12-15
MK216748_North_Amazonas_Manaus_2015-12-15	MK216748	North	Amazonas	Manaus		2015-12-15
MK269356_USA_2016-08-19	MK269356	USA				2016-08-19
MK269360_USA_2016-08-09	MK269360	USA				2016-08-09
MN171421_PuertoRico_2015-12-21	MN171421	PuertoRico				2015-12-21
MN473454_Panama_2016	MN473454	Panama				2016
TRDP173_Northeast_Bahia_Salvador_2015-05-06	OQ727567	Northeast	Bahia	Salvador	DomAvelar	2015-05-06
TRDP238_Northeast_Bahia_Salvador_2015-05-18	OQ727568	Northeast	Bahia	Salvador	SaoMarcos	2015-05-18
TRDP252_Northeast_Bahia_Salvador_2015-05-19	OQ727569	Northeast	Bahia	Salvador	PauDaLima	2015-05-19
TRDP256_Northeast_Bahia_Salvador_2015-05-19	OQ727570	Northeast	Bahia	Salvador	SaoMarcos	2015-05-19
TRDP257_Northeast_Bahia_Salvador_2015-05-19	OQ727571	Northeast	Bahia	Salvador	SaoMarcos	2015-05-19
TRDP274_Northeast_Bahia_Salvador_2015-05-20	OQ727572	Northeast	Bahia	Salvador	BrasilGas	2015-05-20
TRDP282_Northeast_Bahia_Salvador_2015-05-21	OQ727573	Northeast	Bahia	Salvador	SaoMarcos	2015-05-21
TRDP300_Northeast_Bahia_Salvador_2015-05-22	OQ727574	Northeast	Bahia	Salvador	AguasClaras	2015-05-22
TRDP309_Northeast_Bahia_Salvador_2015-05-26	OQ727575	Northeast	Bahia	Salvador	SaoMarcos	2015-05-26
TRDP317_Northeast_Bahia_Salvador_2015-05-26	OQ727576	Northeast	Bahia	Salvador	JardimNovaEsperanca	2015-05-26
TRDP333_Northeast_Bahia_Salvador_2015-05-27	OQ727577	Northeast	Bahia	Salvador	PauDaLima	2015-05-27
TRDP433_Northeast_Bahia_Salvador_2015-07-09	OQ727578	Northeast	Bahia	Salvador	SaoMarcos	2015-07-09
ZK0110_Northeast_Bahia_CampoFormoso_GameleiraDoDida_2016-04-08	OQ727565	Northeast	Bahia	CampoFormoso	GameleiraDoDida	2016-04-08
ZK0152_Northeast_Bahia_CampoFormoso_Tiquara_2016-04-09	OQ727566	Northeast	Bahia	CampoFormoso	Tiquara	2016-04-09
