# Supplementary material for: Analyses of Early ZIKV Genomes Are Consistent with Viral Spread from Northeast Brazil to the Americas
Source: Viruses. 2023 May 25;15(6):1236. doi: 10.3390/v15061236 (PMC10301521; doi:10.3390/v15061236)
Supplement: Supplementary file 1 [file viruses-15-01236-s001.zip › ZIKVLaise_TableS3_20230316LM.xlsx]

## Sheet: Table S3
				date	decyear
	youngest_tip			2017-04-07	2017.2630136986302
	leaderAnalysis
		clade_I	clade_II	clade_III	clade_iii
	height	3.6367	3.1180	3.4714	3.0698
	height_95HPD1	3.1641	2.5547	3.0526	2.6602
	height_95HPD2	4.2090	3.7069	3.9890	3.5283
	tMRCA[decyear]	2013.63	2014.15	2013.79	2014.19
	BCI_1[decyear]	2014.1	2014.71	2014.21	2014.6
	BCI_2[decyear]	2013.05	2013.56	2013.27	2013.73
	tMRCA[date]	2013-08-17	2014-02-22	2013-10-16	2014-03-12
	BCI_1[date]	2014-02-06	2014-09-16	2014-03-18	2014-08-09
	BCI_2[date]	2013-01-20	2013-07-22	2013-04-11	2013-09-26
	youngest_tip: the date of the most recently sampled genome
	height: the age of the tips relative to time 0
	HPD: the shortest interval that contains 95% of the sampled values
	height_95HPD1: the lower bound of the HPD interval
	height_95HPD2: the upper bound of the HPD interval
	tMRCA: the most recent common ancestor
	BCI: bayesian credible interval
