# Supplementary material for: Analyses of Early ZIKV Genomes Are Consistent with Viral Spread from Northeast Brazil to the Americas
Source: Viruses. 2023 May 25;15(6):1236. doi: 10.3390/v15061236 (PMC10301521; doi:10.3390/v15061236)
Supplement: Supplementary file 1 [file viruses-15-01236-s001.zip › ZIKVLaise_TableS1_20230110LM.xlsx]

## Sheet: Table S1
Patient ID	Country	State	Municipality	Neighborhood	Collection date	Symptoms Date	Age	Gender	Fever	MPCR	Arthralgia	Joint oedema	Pruritus	Myalgia	Headache	ROP	Dizzines	Vomits	Oral lesion	RT-qPCR (Cq value)
																				Plasma/Sera	Urine	Oral swab	Whole blood
																				ZIKV	ZIKV	ZIKV	ZIKV
TRDP173	Brazil	Bahia	Salvador	Dom Avelar	2015-05-06	2015-05-04	43	male	yes	yes	yes	yes	yes	yes	yes	yes	no	no	no	30.96	N/A	N/A	N/A
TRDP238	Brazil	Bahia	Salvador	São Marcos	2015-05-18	2015-05-17	18	male	yes	no	no	N/A	no	yes	yes	yes	no	no	no	31.16	N/A	N/A	N/A
TRDP252	Brazil	Bahia	Salvador	Pau da Lima	2015-05-19	2015-05-16	36	male	yes	no	yes	N/A	yes	yes	yes	yes	no	no	no	28.64	N/A	N/A	N/A
TRDP256	Brazil	Bahia	Salvador	São Marcos	2015-05-19	2015-05-17	25	female	yes	no	yes	N/A	no	yes	yes	yes	no	no	yes	29.95	N/A	N/A	N/A
TRDP257	Brazil	Bahia	Salvador	São Marcos	2015-05-19	2015-05-18	9	female	yes	yes	no	N/A	yes	yes	yes	yes	no	no	no	37.96	N/A	N/A	N/A
TRDP274	Brazil	Bahia	Salvador	Brasil Gás	2015-05-20	2015-05-17	11	male	yes	yes	no	N/A	no	yes	yes	no	no	no	no	37.84	N/A	N/A	N/A
TRDP282	Brazil	Bahia	Salvador	São Marcos	2015-05-21	2015-05-19	47	female	yes	yes	yes	N/A	yes	yes	yes	yes	no	no	no	35.49	N/A	N/A	N/A
TRDP300	Brazil	Bahia	Salvador	Aguas Claras	2015-05-22	2015-05-21	15	male	yes	no	no	N/A	no	yes	yes	no	no	no	no	30.03	N/A	N/A	N/A
TRDP309	Brazil	Bahia	Salvador	São Marcos	2015-05-26	2015-05-22	38	female	yes	yes	yes	N/A	yes	yes	yes	yes	yes	yes	no	33.87	N/A	N/A	N/A
TRDP317	Brazil	Bahia	Salvador	Jardim Nova Esperança	2015-05-26	2015-05-24	41	female	yes	yes	yes	N/A	yes	yes	yes	yes	no	no	no	33.60	N/A	N/A	N/A
TRDP333	Brazil	Bahia	Salvador	Pau da Lima	2015-05-27	2015-05-24	20	female	yes	yes	yes	N/A	yes	yes	yes	yes	no	no	no	39.07	N/A	N/A	N/A
TRDP408	Brazil	Bahia	Salvador	Pau da Lima	2015-07-01	2015-06-30	0	female	yes	yes	no	N/A	yes	no	no	no	no	no	no	positive	N/A	N/A	N/A
TRDP418	Brazil	Bahia	Salvador	Lauro de freitas	2015-07-07	2015-07-05	49	female	yes	yes	yes	N/A	yes	yes	yes	yes	yes	yes	no	negative	N/A	N/A	N/A
TRDP433	Brazil	Bahia	Salvador	São Marcos	2015-07-09	2015-07-05	15	male	yes	yes	no	N/A	yes	no	yes	no	no	no	no	27.63	N/A	N/A	N/A
ZK0075	Brazil	Bahia	Campo Formoso	São Tomé	2016-04-07	2016-04-05	14	male	yes	no	yes	no	no	no	yes	yes	no	no	no	negative	34.82	negative	negative
ZK0099	Brazil	Bahia	Campo Formoso	Gameleira do Dida	2016-04-08	2016-03-30	51	female	yes	yes	yes	yes	yes	yes	yes	yes	yes	yes	yes	33.38	14.02	negative	38.98
ZK0110	Brazil	Bahia	Campo Formoso	Gameleira do Dida	2016-04-08	2016-04-07	25	male	yes	no	no	no	no	yes	yes	yes	no	no	no	21.91	negative	negative	25.64
ZK0111	Brazil	Bahia	Campo Formoso	Gameleira do Dida	2016-04-08	2016-04-01	10	female	yes	yes	yes	no	yes	no	yes	yes	no	yes	no	negative	34.73	negative	negative
ZK0128	Brazil	Bahia	Campo Formoso	Centro	2016-04-08	2016-04-04	10	female	yes	yes	no	no	yes	no	yes	no	yes	no	no	negative	34.40	negative	37.04
ZK0141	Brazil	Bahia	Campo Formoso	Centro	2016-04-08	2016-04-01	34	female	yes	yes	yes	yes	yes	yes	yes	yes	no	no	no	negative	negative	negative	37.93
ZK0152	Brazil	Bahia	Campo Formoso	Tiquara	2016-04-09	2016-04-01	32	female	yes	yes	yes	yes	yes	yes	yes	yes	yes	yes	yes	negative	22.19	negative	34.94
MPCR: maculopapular cutaneous rash
N/A: not available
ROP: retro orbital pain
